# Supplementary material for: A new genus of fossil Mymaridae (Hymenoptera) from Cretaceous amber and key to Cretaceous mymarid genera
Source: Zookeys. 2011 Sep 24;(130):461–72. doi: 10.3897/zookeys.130.1241 (PMC3260775; doi:10.3897/zookeys.130.1241)
Supplement: XML Treatment for Myanmymar [file zookeys.130.1241-treatment1.xml]

<!DOCTYPE tp:taxon-treatment
  PUBLIC "-//TaxonX//DTD Taxonomic Treatment Publishing DTD v0 20100105//EN" "tax-treatment-NSO.dtd">
<tp:taxon-treatment xmlns:tp="http://www.plazi.org/taxpub"><tp:treatment-meta><mixed-citation publication-type="journal"><person-group><name><surname>Poinar Jr.</surname><given-names>George</given-names></name><name><surname>Huber</surname><given-names>John T.</given-names></name></person-group><article-title>A new genus of fossil Mymaridae (Hymenoptera) from Cretaceous amber and key to Cretaceous mymarid genera</article-title><source>Zookeys</source><day>24</day><month>9</month><year>2011</year><volume>2011</volume><issue>130</issue><fpage>461</fpage><lpage>472</lpage><pub-id pub-id-type="doi">10.3897/zookeys.130.1241</pub-id></mixed-citation></tp:treatment-meta><tp:nomenclature><tp:taxon-name>
                        <tp:taxon-name-part taxon-name-part-type="genus">Myanmymar</tp:taxon-name-part>
                       	<object-id xmlns:xlink="http://www.w3.org/1999/xlink" xlink:type="simple">urn:lsid:zoobank.org:act:C6087128-0B8F-4FE0-972E-25F6AE0C7CF9</object-id>
                    		<object-id xmlns:xlink="http://www.w3.org/1999/xlink" xlink:type="simple">http://species-id.net/wiki/Myanmymar_Huber</object-id>
                    </tp:taxon-name><tp:taxon-authority>Huber</tp:taxon-authority><tp:taxon-status xmlns:xlink="http://www.w3.org/1999/xlink" xlink:type="simple">gen. n.</tp:taxon-status><xref ref-type="fig" rid="F1">Figs 1–3</xref></tp:nomenclature><tp:treatment-sec sec-type="Derivation of generic name"><title>Derivation of generic name.</title><p>The genus name is a euphonious combination of letters. The gender is neuter.<!--PageBreak--><!--PageBreak--></p></tp:treatment-sec><tp:treatment-sec sec-type="Generic diagnosis"><title>Generic diagnosis.</title><p>Fore wing narrow, venation extending about two-thirds wing length, marginal vein probably longer than submarginal vein (wing base not clearly visible), and postmarginal vein apparently absent (<xref ref-type="fig" rid="F1">Fig. 1</xref>); antenna with 8-segmented funicle and 2-segmented clava (<xref ref-type="fig" rid="F1">Fig. 2</xref>); palpi (probably maxillary) distinctly 3-segmented (<xref ref-type="fig" rid="F1">Fig. 2</xref>); tarsi 5-segmented and long; metanotum with anterior and posterior margins parallel; petiole ring-like, apparently shorter than wide; and ovipositor sheaths with several setae near apex.</p><fig id="F1" position="float" orientation="portrait"><label>Figures 1–3. </label><caption><p><bold>1</bold> <italic><tp:taxon-name>Myanmymar aresconoides</tp:taxon-name></italic>, female holotype <bold>1</bold> dorsolateral habitus <bold>2</bold> <italic><tp:taxon-name>Myanmymar aresconoides,</tp:taxon-name></italic> antennae and palpus <bold>3</bold> male of uncertain species identity, dorsolateral habitus.</p></caption><graphic xmlns:xlink="http://www.w3.org/1999/xlink" xlink:href="ZooKeys-130-461-g001.jpg" position="float" orientation="portrait" xlink:type="simple"/></fig></tp:treatment-sec><tp:treatment-sec sec-type="Remarks"><title>Remarks.</title><p>Among extant genera the closest in general appearance to <italic><tp:taxon-name>Myanmymar</tp:taxon-name></italic> are some females of <italic><tp:taxon-name>Arescon</tp:taxon-name></italic> Walker. Although very similar in wing shape and venation, <italic><tp:taxon-name>Arescon</tp:taxon-name></italic> females, exemplified by an unidentified extant species from Thailand (<xref ref-type="fig" rid="F2">Fig. 4</xref>), differ from <italic><tp:taxon-name>Myanmymar</tp:taxon-name></italic> in having the funicle 5-segmented, clava 1-segmented, palpi 1-segmented, each ovipositor sheath with only one seta, and tarsi short.</p><p><italic><tp:taxon-name>Myanmymar</tp:taxon-name></italic> exhibits three plesiomorphic features of <tp:taxon-name>Mymaridae</tp:taxon-name>: tarsi 5-segemented, female antenna with funicle 8-segmented, and fore wing venation longer than half wing length. Only three extant genera (<italic><tp:taxon-name>Boudiennyia</tp:taxon-name></italic>, <italic><tp:taxon-name>Eustochomorpha</tp:taxon-name></italic>, <italic><tp:taxon-name>Borneomymar</tp:taxon-name></italic>) share all these features; two others (<italic><tp:taxon-name>Gonatocerus</tp:taxon-name></italic>, <italic><tp:taxon-name>Ooctonus)</tp:taxon-name></italic> share the first two features but the venation is less than half the wing length (<xref ref-type="fig" rid="F5">Huber 2002</xref>). <italic><tp:taxon-name>Myanmymar</tp:taxon-name></italic> is unique among described extant <tp:taxon-name>Mymaridae</tp:taxon-name>, and perhaps also the extinct genera, in having palpi with three distinct segments. The palpi are not visible in known representatives of the other extinct genera so that segmentation cannot be determined, but the fact that the palpi are not visible suggests that they are reduced, as in extant <tp:taxon-name>Mymaridae</tp:taxon-name>. The latter all have unsegmented palpi, with the single segment terminating in a long apical seta and one or two shorter, preapical setae.</p><fig id="F2" position="float" orientation="portrait"><label>Figure 4.</label><caption><p><italic><tp:taxon-name>Arescon</tp:taxon-name></italic> sp., an extant species from Thailand (lighting from below).</p></caption><graphic xmlns:xlink="http://www.w3.org/1999/xlink" xlink:href="ZooKeys-130-461-g002.jpg" position="float" orientation="portrait" xlink:type="simple"/></fig></tp:treatment-sec><tp:treatment-sec sec-type="Type species"><title>Type species.</title><p><italic><tp:taxon-name>Myanmymar aresconoides</tp:taxon-name></italic> Huber, sp. n.</p></tp:treatment-sec><tp:treatment-sec><!--Section generated to contain objects referenced in tp:taxon-treatment.--><fig id="F5" position="float" orientation="portrait"><label>Figures 11–12.</label><caption><p><italic><tp:taxon-name>Macalpinia canadensis</tp:taxon-name></italic>, holotype (lighting from below) <bold>11</bold> habitus <bold>12</bold> head and antennae.</p></caption><graphic xmlns:xlink="http://www.w3.org/1999/xlink" xlink:href="ZooKeys-130-461-g005.jpg" position="float" orientation="portrait" xlink:type="simple"/></fig></tp:treatment-sec></tp:taxon-treatment>
