# Supplementary material for: A new genus of fossil Mymaridae (Hymenoptera) from Cretaceous amber and key to Cretaceous mymarid genera
Source: Zookeys. 2011 Sep 24;(130):461–72. doi: 10.3897/zookeys.130.1241 (PMC3260775; doi:10.3897/zookeys.130.1241)
Supplement: XML Treatment for Myanmymar aresconoides [file zookeys.130.1241-treatment2.xml]

<!DOCTYPE tp:taxon-treatment
  PUBLIC "-//TaxonX//DTD Taxonomic Treatment Publishing DTD v0 20100105//EN" "tax-treatment-NSO.dtd">
<tp:taxon-treatment xmlns:tp="http://www.plazi.org/taxpub"><tp:treatment-meta><mixed-citation publication-type="journal"><person-group><name><surname>Poinar Jr.</surname><given-names>George</given-names></name><name><surname>Huber</surname><given-names>John T.</given-names></name></person-group><article-title>A new genus of fossil Mymaridae (Hymenoptera) from Cretaceous amber and key to Cretaceous mymarid genera</article-title><source>Zookeys</source><day>24</day><month>9</month><year>2011</year><volume>2011</volume><issue>130</issue><fpage>461</fpage><lpage>472</lpage><pub-id pub-id-type="doi">10.3897/zookeys.130.1241</pub-id></mixed-citation></tp:treatment-meta><tp:nomenclature><tp:taxon-name>
                        <tp:taxon-name-part taxon-name-part-type="genus">Myanmymar</tp:taxon-name-part>
                        <tp:taxon-name-part taxon-name-part-type="species">aresconoides</tp:taxon-name-part>
                        <object-id xmlns:xlink="http://www.w3.org/1999/xlink" xlink:type="simple">urn:lsid:zoobank.org:act:0F33D265-8D23-4A52-B739-2235B6981CB8</object-id>
                    		<object-id xmlns:xlink="http://www.w3.org/1999/xlink" xlink:type="simple">http://species-id.net/wiki/Myanmymar_aresconoides</object-id>
                    </tp:taxon-name><tp:taxon-authority>Huber</tp:taxon-authority><tp:taxon-status xmlns:xlink="http://www.w3.org/1999/xlink" xlink:type="simple">sp. n.</tp:taxon-status><xref ref-type="fig" rid="F1">Figs 1–2</xref></tp:nomenclature><tp:treatment-sec sec-type="Holotype"><title>Holotype.</title><p>Female in amber inclusion in plastic box labeled (inside): “<italic><tp:taxon-name>Myanmymar aresconoides</tp:taxon-name></italic> ♀ Huber Holotype [red label]”, deposited in the Poinar amber collection maintained at Oregon State University.</p></tp:treatment-sec><tp:treatment-sec sec-type="Other material"><title>Other material.</title><p>One male (OSUC) possibly belonging to <italic><tp:taxon-name>Myanmymar</tp:taxon-name></italic> was examined. It is in a triangular amber inclusion in same box as the holotype. It is excluded from type series because it is in poor condition (<xref ref-type="fig" rid="F1">Fig. 3</xref>).</p></tp:treatment-sec><tp:treatment-sec sec-type="Description"><title>Description.</title><p> <bold>Female.</bold> Body length 535. Colour dark brown except antenna mostly, tarsi, ovipositor and wing venation brown and funicle segment 8 and clava lighter in colour (<xref ref-type="fig" rid="F1">Fig. 1</xref>). <italic>Head</italic>. Width 120. Eye moderate in size, apparently with a few setae (<xref ref-type="fig" rid="F1">Figs 1, 2</xref>). Gena wide, distinct. Maxillary palpi clearly 3-segmented (<xref ref-type="fig" rid="F1">Figs 1, 2</xref>).</p><p><!--PageBreak--><italic>Antenna</italic>. Funicle segments 3, 5 and 7 distinctly longer than the remainder, and segments 3 and 5 distinctly the widest. Clava with apical segment slightly longer than basal segment. Measurements (length/width) taken from either left or right antenna: scape -/-, pedicel -/-, fl<sub>1</sub>15/15, fl<sub>2</sub> 28/13, fl<sub>3</sub> 30/13, fl<sub>4</sub> 38/13, fl<sub>5</sub> 38/13, fl<sub>6</sub> 28/10, fl<sub>7</sub> 28/15, fl<sub>8</sub> 25/15, clava (total) 60/18.</p><p><italic>Mesosoma</italic>. Length 200. Mesoscutum 100, about 1.6 times as long as scutellum (line of demarcation between the two not clear.) Metanotum 23, about ¾ as long as propodeum. Propodeum 30, about 1.2 times as long as metanotum.</p><p><italic>Wings</italic>. Fore wing narrow, almost parallel-sided (about twice as wide near apex as at narrowest point), the posterior margin with a distinct, rounded lobe at level of base of marginal vein, and longest marginal setae much longer than wing width (<xref ref-type="fig" rid="F1">Fig. 1</xref>). Wing surface without microtrichia, except sparsely in two fairly distinct rows beyond venation. Venation extending well beyond middle of wing. Marginal vein with about 8 setae along its length. Fore wing length/width 406/59, longest marginal setae 112, about 2 times greatest wing width. Hind wing (<xref ref-type="fig" rid="F1">Fig. 1</xref>) narrow and parallel sided, its base not visible but presumably wing membrane not extending to base (as for most <tp:taxon-name>Mymaridae</tp:taxon-name>). Wing surface without microtrichia. Marginal setae at most about 7 times wing width.</p><p><italic>Legs</italic>. Tarsi long, probably as long as tibiae (these not clearly visible), and metatarsomere 1 about 1.7 times as long as 2 (<xref ref-type="fig" rid="F1">Fig. 1</xref>). Metatibial spur almost as long as metatarsal segment 3.</p><p><italic>Metasoma</italic>. Length 225, longer than mesosoma. Petiole (not clearly visible) somewhat narrower than base of gaster. Gaster with segment 1 the longest (of those clearly demarcated). Ovipositor 218 (effective length); ovipositor sheaths slightly protruding beyond apex of metasoma, with several setae along apical third of exposed part (<xref ref-type="fig" rid="F1">Fig. 1</xref>).</p></tp:treatment-sec><tp:treatment-sec sec-type="Derivation of species name"><title>Derivation of species name.</title><p>After <italic><tp:taxon-name>Arescon</tp:taxon-name></italic>, the genus which <italic><tp:taxon-name>Myanmymar</tp:taxon-name></italic> most resembles based on the fore wing, and –oides, from Greek “eidos” meaning ‘resembling’ or ‘like’. The name is an adjective.</p></tp:treatment-sec><tp:treatment-sec sec-type="Remarks"><title>Remarks.</title><p>The specimen in <xref ref-type="fig" rid="F1">Fig. 3</xref> appears to be a male based on its antennal structure (probably 11-segmented, the number cannot be determined confidently) and apparent lack of an ovipositor. We tentatively associate this male with the female described as <italic><tp:taxon-name>Myanmymar aresconoides</tp:taxon-name></italic>, but it is impossible to be certain that it belongs to the same genus because it is so poorly preserved. Body length 445; head width 148.</p></tp:treatment-sec><tp:treatment-sec sec-type="Key to genera of Cretaceous Mymaridae. Females"><title>Key to genera of Cretaceous <tp:taxon-name>Mymaridae</tp:taxon-name>. Females.</title><table-wrap content-type="key" position="anchor" orientation="portrait"><table><tbody><tr><td rowspan="1" colspan="1">1</td><td rowspan="1" colspan="1">Tarsi 3-segmented, funicle 5-segmented (not 4-segmented as stated in <xref ref-type="bibr" rid="B11">Yoshimoto 1975</xref>), and clava 3-segmented (<xref ref-type="fig" rid="F3">Figs 5–8</xref>, and figs 22–24 in <xref ref-type="bibr" rid="B11">Yoshimoto 1975</xref>)</td><td rowspan="1" colspan="1"><italic><tp:taxon-name>Enneagmus</tp:taxon-name></italic> Yoshimoto</td></tr><tr><td rowspan="1" colspan="1">–</td><td rowspan="1" colspan="1">Tarsi 4- or 5-segmented; funicle 7- or 8-segmented</td><td rowspan="1" colspan="1">2</td></tr><tr><td rowspan="1" colspan="1">2(1)</td><td rowspan="1" colspan="1">Tarsi apparently 4-segmented (<xref ref-type="fig" rid="F5">Figs 11, 12</xref>, and fig. 50A in <xref ref-type="bibr" rid="B11">Yoshimoto 1975</xref>) [funicle 8-segmented, clava 3-segmented]</td><td rowspan="1" colspan="1"><italic><tp:taxon-name>Macalpinia</tp:taxon-name></italic> Yoshimoto</td></tr><tr><td rowspan="1" colspan="1">–</td><td rowspan="1" colspan="1">Tarsi 5-segmented</td><td rowspan="1" colspan="1">3</td></tr><tr><td rowspan="1" colspan="1">3(2)</td><td rowspan="1" colspan="1">Funicle 7-segmented and clava 1-segmented (<xref ref-type="fig" rid="F4">Figs 9, 10</xref>, and figs 18, 19 in <xref ref-type="bibr" rid="B11">Yoshimoto 1975</xref>)</td><td rowspan="1" colspan="1"><italic><tp:taxon-name>Carpenteriana</tp:taxon-name></italic> Yoshimoto</td></tr><tr><td rowspan="1" colspan="1">–</td><td rowspan="1" colspan="1">Funicle 8-segmented and clava 2- or 3-segmented</td><td rowspan="1" colspan="1">4</td></tr><tr><td rowspan="1" colspan="1">4(3)</td><td rowspan="1" colspan="1">Clava 3-segmented and wings wide, the marginal setae distinctly shorter than maximum wing width (<xref ref-type="fig" rid="F6">Figs 13–16</xref>, and figs 13–17 in <xref ref-type="bibr" rid="B11">Yoshimoto 1975</xref>)</td><td rowspan="1" colspan="1"><italic><tp:taxon-name>Triadomerus</tp:taxon-name></italic> Yoshimoto</td></tr><tr><td rowspan="1" colspan="1">–</td><td rowspan="1" colspan="1">Clava 2-segmented and wings narrow, the marginal setae distinctly longer than maximum wing width (<xref ref-type="fig" rid="F1">Figs 1, 2</xref>)</td><td rowspan="1" colspan="1"><italic><tp:taxon-name>Myanmymar</tp:taxon-name></italic> Huber</td></tr><!--PageBreak--></tbody></table></table-wrap><fig id="F3" position="float" orientation="portrait"><label>Figures 5–8.</label><caption><p><italic><tp:taxon-name>Enneagmus pristinus</tp:taxon-name></italic>, holotype (left and right sides with lighting from below or the side).</p></caption><graphic xmlns:xlink="http://www.w3.org/1999/xlink" xlink:href="ZooKeys-130-461-g003.jpg" position="float" orientation="portrait" xlink:type="simple"/></fig><fig id="F4" position="float" orientation="portrait"><label>Figures 9–10.</label><caption><p><italic><tp:taxon-name>Carpenteriana tumida</tp:taxon-name></italic>, paratype #5331 <bold>9</bold> lighting from below <bold>10</bold> lighting from below and diffused lighting from the side.</p></caption><graphic xmlns:xlink="http://www.w3.org/1999/xlink" xlink:href="ZooKeys-130-461-g004.jpg" position="float" orientation="portrait" xlink:type="simple"/></fig><fig id="F5" position="float" orientation="portrait"><label>Figures 11–12.</label><caption><p><italic><tp:taxon-name>Macalpinia canadensis</tp:taxon-name></italic>, holotype (lighting from below) <bold>11</bold> habitus <bold>12</bold> head and antennae.</p></caption><graphic xmlns:xlink="http://www.w3.org/1999/xlink" xlink:href="ZooKeys-130-461-g005.jpg" position="float" orientation="portrait" xlink:type="simple"/></fig><fig id="F6" position="float" orientation="portrait"><label>Figures 13–16.</label><caption><p><italic><tp:taxon-name>Triadomerus bulbosus</tp:taxon-name></italic>, paratype # 5279 <bold>13</bold> habitus, lighting from the side and below <bold>14</bold> fore wing <bold>15</bold> wings <bold>16</bold> antenna (14–16 with lighting from below). </p></caption><graphic xmlns:xlink="http://www.w3.org/1999/xlink" xlink:href="ZooKeys-130-461-g006.jpg" position="float" orientation="portrait" xlink:type="simple"/></fig></tp:treatment-sec><tp:treatment-sec><!--Section generated to contain objects referenced in tp:taxon-treatment.--><fig id="F1" position="float" orientation="portrait"><label>Figures 1–3. </label><caption><p><bold>1</bold> <italic><tp:taxon-name>Myanmymar aresconoides</tp:taxon-name></italic>, female holotype <bold>1</bold> dorsolateral habitus <bold>2</bold> <italic><tp:taxon-name>Myanmymar aresconoides,</tp:taxon-name></italic> antennae and palpus <bold>3</bold> male of uncertain species identity, dorsolateral habitus.</p></caption><graphic xmlns:xlink="http://www.w3.org/1999/xlink" xlink:href="ZooKeys-130-461-g001.jpg" position="float" orientation="portrait" xlink:type="simple"/></fig></tp:treatment-sec><ref-list><ref id="B11"><mixed-citation xmlns:xlink="http://www.w3.org/1999/xlink" xlink:type="simple"><person-group><name name-style="western"><surname>Yoshimoto</surname><given-names>CM</given-names></name></person-group> (<year>1975</year>)<article-title>. Cretaceous chalcidoid fossils from Canadian amber.</article-title> <source>The Canadian Entomologist </source> <volume>107</volume>: <fpage>499</fpage>-<lpage>528</lpage>. doi: <ext-link ext-link-type="uri" xlink:href="http://dx.doi.org/10.4039/Ent107499-5" xlink:type="simple">10.4039/Ent107499-5</ext-link></mixed-citation></ref></ref-list></tp:taxon-treatment>
